# Supplementary material for: Effect of Face Masks on Blood Saturation, Heart Rate, and Well-Being Indicators in Health Care Providers Working in Specialized COVID-19 Center
Source: Int J Environ Res Public Health. 2022 Jan 26;19(3):1397. doi: 10.3390/ijerph19031397 (PMC8835197; doi:10.3390/ijerph19031397)
Supplement: Supplementary file 1 [file ijerph-19-01397-s001.zip]

Archive with 1 entries (1 files):
- ijerph-1518696 - SI.pdf
